# Supplementary material for: Taste Sensitivity Is Associated with Food Consumption Behavior but not with Recalled Pleasantness
Source: Foods. 2019 Sep 27;8(10):444. doi: 10.3390/foods8100444 (PMC6835699; doi:10.3390/foods8100444)
Supplement: Supplementary file 1 [file foods-08-00444-s001.zip]

Archive with 1 entries (1 files):
- foods-587868-supplementary.xlsx
