# Supplementary material for: Taste Sensitivity Is Associated with Food Consumption Behavior but not with Recalled Pleasantness
Source: Foods. 2019 Sep 27;8(10):444. doi: 10.3390/foods8100444 (PMC6835699; doi:10.3390/foods8100444)
Supplement: Supplementary file 1 [file foods-08-00444-s001.zip › foods-587868-supplementary.xlsx]

## Sheet: Sheet1
Recalled pleasantness of all food and beverage items that were included in the factor analysis.
	Vegetables, vegetable dishes, and pungent sauces (N = 154)				Fruits and berries (N = 186)				Sweet, salty, and fatty foods (N = 177)				Alcohol and non-alcoholic beverages (N = 170)
		Mean	Std. Deviation			Mean	Std. Deviation			Mean	Std. Deviation			Mean	Std. Deviation	Analysis N
	Swedish turnip	5.88312	2.02903		Banana	7.86022	1.4966		Blue cheese	6.67232	2.84944		Coffee	7.02353	2.51611	170
	Carrot	8.05844	1.06787		Grapefruit	6.36559	2.31229		Dark chocolate	7.24294	1.86559		Tea	7.58824	1.5136	170
	Tomato	8.01299	1.31848		Watermelon	7.92473	1.51202		Milk chocolate	7.92655	1.60618		Carbonated water	6.48824	2.41111	170
	Red beet	6.90909	1.83774		Orange	7.98387	1.31715		Salmiak	7.38983	2.11878		Soft drink	5.59412	2.31409	170
	Brussels sprout	5.75325	2.23552		Lemon	6.6828	1.75882		Candy	7.0565	1.85165		Light soft drink	4.53529	2.57926	170
	Onion	6.96753	2.08141		Rhubarb	6.85484	1.83521		Sweet pastry	7.46893	1.75175		Red wine	6.67647	2.53637	170
	Rucola	7.07143	2.01338		Avocado	7.03226	2.17828		Ice cream	8.22034	1.10887		White wine	6.73529	2.28591	170
	Selery	5.11039	2.55031		Lingonberry	6.63978	2.21648		Mayonnaise	6.35028	1.95443		Beer	5.35882	2.9544	170
	Radish	5.68182	2.19239		Bilberry	8.59677	0.83426		Soy sauce	6.16384	2.10552		Sweet cider	4.31176	2.17364	170
	Cucumber	8.05195	1.29752		Black currant	7.48925	1.66438		Ketchup	6.52542	1.81242		Dry cider	5.80588	2.18466	170
	Chili	6.09091	2.23567		Red currant	6.97312	1.77195		French fries	6.89831	1.75837		Long drink	5.23529	2.45503	170
	Olive	6.31169	2.65812		Strawberry	8.61828	0.997017		Potato chips	6.76271	2.20025		Strong alcohol	4.47647	2.32863	170
	Wasabi	5.15584	2.61751		Seabuckthorn	6.31183	2.19817		Dry-cured salmon	7.20904	2.4579
	Chili sauce	6.19481	2.23483
	Mustard	6.24026	2.24061
	Cabbage casserole	6.88961	2.22453
	Puréed vegetable soup	7.50649	1.80503
	Mushroom	7.26623	2.17545
	Cooked new potatoes	8.25974	1.34701
	Pea soup	7.00649	1.82394
